# Supplementary material for: Elucidating the Probiotic Potential of Lactobacillus and Bifidobacterium Species in Modulating Glucose Metabolism and Inflammation in Gestational Diabetes Mellitus: A Scoping Review
Source: Nutr Rev. 2025 Dec 10;84(5):1070–91. doi: 10.1093/nutrit/nuaf238 (PMC13075484; doi:10.1093/nutrit/nuaf238)
Supplement: nuaf238_Supplementary_Data [file nuaf238_supplementary_data.zip]

Archive with 2 entries (2 files):
- PRISMA-ScR-Checklist V3.pdf
- Uzair_supplementary data.xlsx
