# Supplementary material for: Elucidating the Probiotic Potential of Lactobacillus and Bifidobacterium Species in Modulating Glucose Metabolism and Inflammation in Gestational Diabetes Mellitus: A Scoping Review
Source: Nutr Rev. 2025 Dec 10;84(5):1070–91. doi: 10.1093/nutrit/nuaf238 (PMC13075484; doi:10.1093/nutrit/nuaf238)
Supplement: nuaf238_Supplementary_Data [file nuaf238_supplementary_data.zip › Uzair_supplementary data.xlsx]

## Sheet: Sheet1
Author, year	Country	Intervention	single strin/multi/strain	Probiotics	duration of intervention	change in intervention group	p value
Lindsay et al.(2015)S1	Ireland	Commercial preparation/Capsule	single-strain	Ligi. salivarius (109 CFU)	8 weeks	FPG ↓	ns
						serum insulin ↓	ns
						HOMA-IR ↓	ns
Callaway et al.(2019)S2	Australia	Commercial preparation/Capsule	multi-strain	L. rhamnosus (LGG) and B. animalis subspecies lactis (BB-12), (>1 x 109 CFU each per day).	from 16-20 weeks until delivery.	FPG ↓	p=0.049
						incidence of GDM ↓	ns
						1-hr OGTT ↓	ns
						2-hr OGTT ↓	ns
Chen et al.(2021)S3	New Zealand	Commercial preparation/Capsule	single-strain	L. rhamnosus HN001, (6×109 CFU/day).	from 14-16 weeks until 6 months post-partum.	incidence of GDM ↓	p=0.047
						FPG ↓	p=0.040
						1-hr OGTT ↓	ns
						2-hr OGTT	ns
						serum insulin ↑	ns
						HOMA-IR ↑	ns
Wickens et al.(2017)S4	New Zealand	Commercial preparation/Capsule	single-strain	L. rhamnosus (6 × 109 CFU)	from 14 to 16 weeks until 6 months post-partum	FPG ↓	p=0.048
						1-hr OGTT ↓	ns
						2-hr OGTT ↓	ns
						incidence of GDM ↓	p=0.03
Halkjaer et al.(2020)S5	Denmark	Commercial preparation/Capsule	multi-strain	S.thermophilus DSM 24,731, B. breve DSM 24,732, B. longum DSM 24,736, B. infantis DSM 24,737, L. acidophilus DSM 24,735, Lpl. plantarum DSM 24,730, L. paracasei DSM 24,733, L. delbrueckii subsp. bulgaricus DSM 24,734 (450 billion CFU/day)	from week 14–20 until delivery	FPG	ns
						1-hr OGTT	ns
						2-hr OGTT	ns
						incidence of GDM	ns
Houttu et al.(2021)S6	Finland	Commercial preparation/Capsule	multi-strain	L. rhamnosus HN001 and B. animalis ssp. lactis 420, (each 1010 CFU/capsule).	from 13 weeks until 6 months post-partum	serum hsCRP	ns
						serum phIGFBP-1	ns
						Serum IGFBP-1	ns
						Serum MMP-8	ns
Pellonperä et al.(2019)S7	Finland	Commercial preparation/Capsule	multi-strain	L. rhamnosus HN001 and B. animalis ssp. lactis 420, (each 1010 CFU/capsule).	first study visit, throughout the pregnancy, and until 6 months postpartum	FPG ↓	ns
						1-hr OGTT	ns
						2-hr OGTT	ns
						serum insulin ↓	ns
						HOMA2-IR ↑	ns
Mokkala et al.(2022)S8	Finland	Commercial preparation/Capsule	multi-strain	L. rhamnosus and B. animalis ssp. lactis 420, (each 1010 CFU/capsule).	early to late pregnancy	serum Cat D ↓	ns
Godfrey et al.(2021)S9	Singapore, Auckland (New Zealand), and South_x0002_ampton (U.K.)	Commercial preparation/powder	multi-strain	L.rhamnosus NCC 4007 [CGMCC 1.3724] and B.animalis subspecies lactis NCC 2818 [CNCM I-3446], (each 1010 CFU/day)	1 year before conception until delivery	FPG	ns
						1-hr OGTT	ns
						2-hr OGTT ↓	p=0.02
						incidence of GDM	ns
Si et al.(2019)S10	China	Garlic	single-strain	5 g Black garlic fermented with L.bulgaricus (108 CFU/ml of distilled water ratio: 1:2 w/v) daily	40 weeks	FPG ↓	p=0.001
						1-hr OGTT ↓	p=0.006
						2-hr OGTT ↓	p=0.001
Kijmanawat et al.(2019)S11	Thailand	Commercial preparation/Capsule	multi-strain	L. acidophilus, B. bifidum. (each 109 CFU)	4 weeks	FPG increase ↓	p=0.03
						serum insulin increase ↓	p=0.01
						HOMA-IR increase ↓	p=0.01
Ahmadi et al.(2016)S12	Iran	Commercial preparation/Capsule	multi-strain	L. acidophilus, L.casei and B. bifidum (2 × 109 CFU/g each)	6 weeks	serum insulin ↓	p=0.005
						HOMA-IR ↓	p=0.003
						HOMA-β ↓	p=0.008
						QUICKI ↑	p=0.02
Amirani et al.(2022)S13	Iran	Commercial preparation/Capsule	multi-strain	L.acidophilus, B. bifidum, B. lactis and B. longum (2 x 109 CFU/day each)	6 weeks	FPG ↓	p=0.004
						serum insulin ↓	p=0.002
						HOMA-IR ↓	p=0.001
						QUICKI ↑	p=0.002
Asemi et al.(2013)S14	Iran	Yogurt	multi-strain	S. thermophilus and L. bulgaricus, L. acidophilus LA-5, B. animalis BB12 (1 x 107 CFU)	9 weeks	FPG ↓	ns
						serum insulin increase ↓	p=0.02
						HOMA-IR ↓	p=0.01
Asgharian et al.(2020)S15	Iran	Yogurt	multi-strain	S. thermophilus and L. delbrueckii subsp. bulgaricus (107 CFU/g). L. acidophilus LA-5 and Bifdobacterium lactis BB-12 ( 5× 108 CFU/g)	from 24 weeks of gestation until delivery	FPG ↓	p=0.008
						1-hr OGTT ↓	ns
						2-hr OGTT ↓	p=0.002
						incidence of GDM ↓	ns
Babadi et al.(2019)S16	Iran	Commercial preparation/Capsule	multi-strain	L. acidophilus, L. casei, B. bifidum, and Limo. fermentum (2x109 CFU/g each).	6-weeks	FPG ↓	p=0.02
						serum insulin ↓	p=0.001
						HOMA-IR ↓	p=0.001
						QUICKI ↑	p=0.001
						TNF-α ↓	p=0.03
						IL-1 ↓	ns
						IL-8 ↓	ns
						TGF-β ↑	p=0.002
						VEGF ↑	p=0.006
Badehnoosh et al.(2018)S17	Iran	Commercial preparation/Capsule	multi-strain	L. acidophilus, L. casei and B.bifidum (2 x 109 CFU/g each)	6 weeks	FPG ↓	p=0.01
						serum hs-CRP ↓	p<0.001
Dolatkhah et al.(2015)S18	Iran	Commercial preparation/Capsule	multi-strain	L. acidophilus LA-5, B. BB-12, S. thermophilus STY-31 and L. delbrueckii bulgaricus LBY-27, (> 4 × 109 CFU/day)	8 weeks	FPG ↓	p=0.02
						serum insulin ↓	ns
						HOMA-IR ↓	p=0.03
						QUICKI ↑	ns
Hajifaraji et al.(2018)S19	Iran	Commercial preparation/Capsule	multi-strain	L.acidophilus LA-5, B. BB-12, S. thermophilus (S.thermophilus STY-31) and L. delbrueckii bulgaricus (L.delbrueckii bulgaricus LBY-27), (>4x109 CFU/day)	8 weeks	hs-CRP	ns
						TNF-α	ns
						serum IL-6	ns
Jafarnejad et al.(2016)S20	Iran	Commercial preparation/Capsule	multi-strain	S.thermophilus, B. breve, B. longum, B. infantis, L. acidophilus, Lpl. plantarum, L. paracasei, and L. delbrueckii subsp. Bulgaricus, (112.5 × 109 CFU)	8 weeks	FPG	ns
						serum insulin ↓	p=0.04
						HOMA-IR ↓	p=0.03
						HbA1c	ns
						serum hsCRP ↓	p=0.03
						IL-10 ↑	ns
						IFN-gamma ↑	ns
						serum IL-6 ↓	p=0.04
						TNF-α ↓	p=0.04
Jamilian et al.(2019)S21	Iran	Commercial preparation/Capsule	multi-strain	L. acidophilus, B.bifidum, Limo. reuteri, and Limo. fermentum (each 2x 109)	6 weeks	FPG ↓	p<0.001
						serum insulin ↓	p<0.01
						HOMA-IR ↓	p<0.001
						QUICKI ↑	p=0.05
						serum hsCRP ↓	p<0.001
Karamali et al.(2016)S22	Iran	Commercial preparation/Capsule	multi-strain	freeze-dried strains: L. acidophilus (2 × 109 CFU/g), L. casei (2 × 109 CFU/g) and B. bifidum (2 × 109 CFU/g)	6 weeks	FPG ↓	p<0.001
						serum insulin ↓	p<0.01
						HOMA-IR ↓	p<0.001
						HOMA-β ↑	ns
						QUICKI ↑	p=0.007
Karamali et al.(2018)S23	Iran	Commercial preparation/Capsule	multi-strain	L. acidophilus strain T16, L. casei strain T2 and B. bifidum T1 (2 × 109 CFU/g each)	6 weeks	serum hsCRP ↓	p=0.002
Nabhani et al.(2022)S24	Iran	Commercial preparation/Capsule	multi-strain	L.acidophilus(5× 1010 CFU/g), Lpl.plantarum(1.5× 1010 CFU/g), Limo.fermentum(7× 109 CFU/g), L.gasseri(2× 1010 CFU/g)	6 weeks	serum hsCRP ↓	ns
Nabhani et al.(2018)S25	Iran	Commercial preparation/Capsule	multi-strain	L.acidophilus(5× 1010 CFU/g), Lpl.plantarum(1.5× 1010 CFU/g), Limo.fermentum(7× 109 CFU/g), L.gasseri(2× 1010 CFU/g)	6 weeks	FPG ↓	ns
						serum insulin ↓	ns
						HOMA-IR ↓	ns
						QUICKI	ns
Sahhaf Ebrahimi et al.(2019)S26	Iran	Yogurt	multi-strain	L. acidophilus and B. lactis (106 CFU/g yogurt/day)	8 weeks	FPG ↓	p=0.048
						post-prandial glucose ↓	p=0.002
						HbA1c ↓	p=0.025
Shahriari et al.(2021)S27	Iran	Commercial preparation/Capsule	multi-strain	L.acidophilus LA1 (> 7.5 × 109 CFU), B.longum sp54 cs (> 1.5 × 109 CFU), and B. bifidum sp9 cs (> 6 × 109 CFU).	from 14th to 24th week	FPG ↓	ns
						1-hr OGTT	ns
						2-hr OGTT	ns
						incidence of GDM	ns
Jamilian et al.(2016)S28	Iran	Commercial preparation/Capsule	multi-strain	L. acidophilus, L. casei, B. Bifidum( each 2 × 109 CFU/g)	12 weeks	FPG ↓	ns
						serum insulin ↓	p=0.03
						HOMA-IR ↓	p=0.04
						HOMA-β ↓	p=0.03
						QUICKI ↑	p=0.03
						hs-CRP ↓	p=0.004
Nachum et al.(2024)S29	Israel	Commercial preparation/Capsule	multi-strain	B.bifidum, B lactis, L.acidophilus, L paracasei, L rhamnosus, and S. thermophilus (>6 x 109/capsule)	9 to 10 weeks	pre-prandial glucose	ns
						postprandial glucose	ns
Supplementary Reference number	Reference
S1	Lindsay KL, Brennan L, Kennelly MA, et al. Impact of probiotics in women with gestational diabetes mellitus on metabolic health: A randomized controlled trial. Am J Obstet Gynecol. 2015;212(4):496.e1-496.e11. doi:10.1016/j.ajog.2015.02.008
S2	Callaway LK, McIntyre HD, Barrett HL, et al. Probiotics for the prevention of gestational diabetes mellitus in overweight and obese women: Findings from the SPRING double-blind randomized controlled trial. Diabetes Care. 2019;42(3):364-371. doi:10.2337/dc18-2248
S3	Chen Y, Lu J, Wickens K, et al. Effect of lactobacillus rhamnosus probiotic in early pregnancy on plasma conjugated bile acids in a randomised controlled trial. Nutrients. 2021;13(1):1-14. doi:10.3390/nu13010209
S4	Wickens KL, Barthow CA, Murphy R, et al. Early pregnancy probiotic supplementation with Lactobacillus rhamnosus HN001 may reduce the prevalence of gestational diabetes mellitus: A randomised controlled trial. Br J Nutr. 2017;117(6):804-813. doi:10.1017/S0007114517000289
S5	Halkjaer SI, De Knegt VE, Lo B, et al. Multistrain Probiotic Increases the Gut Microbiota Diversity in Obese Pregnant Women: Results from a Randomized, Double-Blind Placebo-Controlled Study. Curr Dev Nutr. 2020;4(7). doi:10.1093/cdn/nzaa095
S6	Houttu N, Mokkala K, Koivuniemi E, et al. The impacts of fish oil and/or probiotic intervention on low-grade inflammation, igfbp-1 and mmp-8 in pregnancy: A randomized, placebo-controlled, double-blind clinical trial. Biomolecules. 2021;11(1):1-16. doi:10.3390/biom11010005
S7	Pellonperä O, Mokkala K, Houttu N, et al. Efficacy of fish oil and/or probiotic intervention on the incidence of gestational diabetes mellitus in an at-risk group of overweight and obese women: A randomized, placebo-controlled, double-blind clinical trial. Diabetes Care. 2019;42(6):1009-1017. doi:10.2337/dc18-2591
S8	Mokkala K, Gustafsson J, Vahlberg T, et al. Serum CathepsinD in pregnancy: Relation with metabolic and inflammatory markers and effects of fish oils and probiotics. Nutr Metab Cardiovasc Dis. 2022;32(5):1292-1300. doi:10.1016/j.numecd.2022.02.011
S9	Godfrey KM, Barton SJ, El-Heis S, et al. Myo-inositol, probiotics, and micronutrient supplementation from preconception for glycemia in pregnancy: Nipper international multicenter double-blind randomized controlled trial. Diabetes Care. 2021;44(5):1091-1099. doi:10.2337/dc20-2515
S10	Si L, Lin R, Jia Y, et al. Lactobacillus bulgaricus improves antioxidant capacity of black garlic in the prevention of gestational diabetes mellitus: A randomized control trial. Biosci Rep. 2019;39(8). doi:10.1042/BSR20182254
S11	Kijmanawat A, Panburana P, Reutrakul S, Tangshewinsirikul C. Effects of probiotic supplements on insulin resistance in gestational diabetes mellitus: A double-blind randomized controlled trial. J Diabetes Investig. 2019;10(1):163-170. doi:10.1111/jdi.12863
S12	Ahmadi S, Jamilian M, Tajabadi-Ebrahimi M, Jafari P, Asemi Z. The effects of synbiotic supplementation on markers of insulin metabolism and lipid profiles in gestational diabetes: A randomised, double-blind, placebo-controlled trial. Br J Nutr. 2016;116(8):1394-1401. doi:10.1017/S0007114516003457
S13	Amirani E, Asemi Z, Taghizadeh M. The effects of selenium plus probiotics supplementation on glycemic status and serum lipoproteins in patients with gestational diabetes mellitus: A randomized, double-blind, placebo-controlled trial. Clin Nutr ESPEN. 2022;48:56-62. doi:10.1016/j.clnesp.2022.02.010
S14	Asemi Z, Samimi M, Tabassi Z, et al. Effect of daily consumption of probiotic yoghurt on insulin resistance in pregnant women: A randomized controlled trial. Eur J Clin Nutr. 2013;67(1):71-74. doi:10.1038/ejcn.2012.189
S15	Asgharian H, Homayouni-Rad A, Mirghafourvand M, Mohammad-Alizadeh-Charandabi S. Effect of probiotic yoghurt on plasma glucose in overweight and obese pregnant women: a randomized controlled clinical trial. Eur J Nutr. 2020;59(1):205-215. doi:10.1007/s00394-019-01900-1
S16	Babadi M, Khorshidi A, Aghadavood E, et al. The Effects of Probiotic Supplementation on Genetic and Metabolic Profiles in Patients with Gestational Diabetes Mellitus: a Randomized, Double-Blind, Placebo-Controlled Trial. Probiotics Antimicrob Proteins. 2019;11(4):1227-1235. doi:10.1007/s12602-018-9490-z
S17	Badehnoosh B, Karamali M, Zarrati M, et al. The effects of probiotic supplementation on biomarkers of inflammation, oxidative stress and pregnancy outcomes in gestational diabetes. J Matern Fetal Neonatal Med. 2018;31(9):1128-1136. doi:10.1080/14767058.2017.1310193
S18	Dolatkhah N, Hajifaraji M, Abbasalizadeh F, Aghamohammadzadeh N, Mehrabi Y, Abbasi MM. Is there a value for probiotic supplements in gestational diabetes mellitus? A randomized clinical trial. J Health Popul Nutr. 2015;33(1). doi:10.1186/s41043-015-0034-9
S19	Hajifaraji M, Jahanjou F, Abbasalizadeh F, Aghamohammadzadeh N, Abbasi MM, Dolatkhah N. Effect of probiotic supplements in women with gestational diabetes mellitus on inflammation and oxidative stress biomarkers: A randomized clinical trial. Asia Pac J Clin Nutr. 2018;27(3):581-591. doi:10.6133/apjcn.082017.03
S20	Jafarnejad S, Saremi S, Jafarnejad F, Arab A. Effects of a multispecies probiotic mixture on glycemic control and inflammatory status in women with gestational diabetes: A randomized controlled clinical trial. J Nutr Metab. 2016;2016. doi:10.1155/2016/5190846
S21	Jamilian M, Amirani E, Asemi Z. The effects of vitamin D and probiotic co-supplementation on glucose homeostasis, inflammation, oxidative stress and pregnancy outcomes in gestational diabetes: A randomized, double-blind, placebo-controlled trial. Clin Nutr. 2019;38(5):2098-2105. doi:10.1016/j.clnu.2018.10.028
S22	Karamali M, Dadkhah F, Sadrkhanlou M, et al. Effects of probiotic supplementation on glycaemic control and lipid profiles in gestational diabetes: A randomized, double-blind, placebo-controlled trial. Diabetes Metab. 2016;42(4):234-241. doi:10.1016/j.diabet.2016.04.009
S23	Karamali M, Nasiri N, Taghavi Shavazi N, et al. The Effects of Synbiotic Supplementation on Pregnancy Outcomes in Gestational Diabetes. Probiotics Antimicrob Proteins. 2018;10(3):496-503. doi:10.1007/s12602-017-9313-7
S24	Nabhani Z, Clark CCT, Goudarzi N, Hariri Far A, Razmpoosh E. The effect of synbiotic supplementation on atherogenic indices, hs-CRP, and malondialdehyde, as major CVD-related parameters, in women with gestational diabetes mellitus: a secondary data-analysis of a randomized double-blind, placebo-controlled study. Diabetol Metab Syndr. 2022;14(1). doi:10.1186/s13098-022-00858-1
S25	Nabhani Z, Hezaveh SJG, Razmpoosh E, Asghari-Jafarabadi M, Gargari BP. The effects of synbiotic supplementation on insulin resistance/sensitivity, lipid profile and total antioxidant capacity in women with gestational diabetes mellitus: A randomized double blind placebo controlled clinical trial. Diabetes Res Clin Pract. 2018;138:149-157. doi:10.1016/j.diabres.2018.02.008
S26	Sahhaf Ebrahimi F, Homayouni Rad A, Mosen M, Abbasalizadeh F, Tabrizi A, Khalili L. Effect of L. acidophilus and B. lactis on blood glucose in women with gestational diabetes mellitus: A randomized placebo-controlled trial. Diabetol Metab Syndr. 2019;11(1). doi:10.1186/s13098-019-0471-5
S27	Shahriari A, Karimi E, Shahriari M, Aslani N, khooshideh M, Arab A. The effect of probiotic supplementation on the risk of gestational diabetes mellitus among high-risk pregnant women: A parallel double-blind, randomized, placebo-controlled clinical trial. Biomed Pharmacother. 2021;141. doi:10.1016/j.biopha.2021.111915
S28	Jamilian M, Bahmani F, Vahedpoor Z, et al. Effects of probiotic supplementation on metabolic status in pregnant women: A randomized, double-blind, placebo-controlled trial. Arch Iran Med. 2016;19(10):687-692. doi:10/AIM.004
S29	Nachum Z, Perlitz Y, Shavit LY, et al. The effect of oral probiotics on glycemic control of women with gestational diabetes mellitus—a multicenter, randomized, double-blind, placebo-controlled trial. Am J Obstet Gynecol MFM. 2024;6(1):101224-101224. doi:10.1016/j.ajogmf.2023.101224
